# Supplementary material for: Neurons enhance blood–brain barrier function via upregulating claudin-5 and VE-cadherin expression due to glial cell line-derived neurotrophic factor secretion
Source: eLife. 2024 Oct 30;13:RP96161. doi: 10.7554/eLife.96161 (PMC11524583; doi:10.7554/eLife.96161)
Supplement: Figure 1—source data 1. [file elife-96161-fig1-data1.zip]

Archive with 12 entries (12 files):
- Figure 1-Source data1/Figure 1K-Source data1-Claudin-5.png
- Figure 1-Source data1/Figure 1K-Source data1-a┬-actin.png
- Figure 1-Source data1/Figure 1K-Source data2-ZO-1.png
- Figure 1-Source data1/Figure 1K-Source data2-a┬-actin.png
- Figure 1-Source data1/Figure 1K-Source data3-Occludin.png
- Figure 1-Source data1/Figure 1K-Source data3-a┬-actin.png
- Figure 1-Source data1/Figure 1M-Source data1-VE-Cadherin.png
- Figure 1-Source data1/Figure 1M-Source data1-a┬-actin.png
- Figure 1-Source data1/Figure 1M-Source data2-a┬-actin.png
- Figure 1-Source data1/Figure 1M-Source data2-a┬-Catenin.png
- Figure 1-Source data1/Figure 1M-Source data3-BCRP.png
- Figure 1-Source data1/Figure 1M-Source data3-a┬-actin.png
