# Supplementary material for: Neurons enhance blood–brain barrier function via upregulating claudin-5 and VE-cadherin expression due to glial cell line-derived neurotrophic factor secretion
Source: eLife. 2024 Oct 30;13:RP96161. doi: 10.7554/eLife.96161 (PMC11524583; doi:10.7554/eLife.96161)
Supplement: Figure 2—source data 1. [file elife-96161-fig2-data1.zip]

Archive with 40 entries (40 files):
- Figure 2-Source data1/Figure2A-Source data1-Claudin-5.png
- Figure 2-Source data1/Figure2A-Source data1-a┬-actin.png
- Figure 2-Source data1/Figure2A-Source data2-VE-Cadherin.png
- Figure 2-Source data1/Figure2A-Source data2-a┬-actin.png
- Figure 2-Source data1/Figure2D-Source data1-Claudin-5.png
- Figure 2-Source data1/Figure2D-Source data1-a┬-actin.png
- Figure 2-Source data1/Figure2D-Source data2-VE-Cadherin.png
- Figure 2-Source data1/Figure2D-Source data2-a┬-actin.png
- Figure 2-Source data1/Figure2E-Source data1-Claudin-5.png
- Figure 2-Source data1/Figure2E-Source data1-a┬-actin.png
- Figure 2-Source data1/Figure2E-Source data2-VE-Cadherin.png
- Figure 2-Source data1/Figure2E-Source data2-a┬-actin.png
- Figure 2-Source data1/Figure2F-Source data1-Claudin-5.png
- Figure 2-Source data1/Figure2F-Source data1-a┬-actin.png
- Figure 2-Source data1/Figure2F-Source data2-VE-Cadherin.png
- Figure 2-Source data1/Figure2F-Source data2-a┬-actin.png
- Figure 2-Source data1/Figure2G-Source data1-Claudin-5.png
- Figure 2-Source data1/Figure2G-Source data1-a┬-actin.png
- Figure 2-Source data1/Figure2G-Source data2-VE-Cadherin.png
- Figure 2-Source data1/Figure2G-Source data2-a┬-actin.png
- Figure 2-Source data1/Figure2H-Source data1-Claudin-5.png
- Figure 2-Source data1/Figure2H-Source data1-a┬-actin.png
- Figure 2-Source data1/Figure2H-Source data2-VE-Cadherin.png
- Figure 2-Source data1/Figure2H-Source data2-a┬-actin.png
- Figure 2-Source data1/Figure2I-Source data1-Claudin-5.png
- Figure 2-Source data1/Figure2I-Source data1-a┬-actin.png
- Figure 2-Source data1/Figure2I-Source data2-VE-Cadherin.png
- Figure 2-Source data1/Figure2I-Source data2-a┬-actin.png
- Figure 2-Source data1/Figure2J-Source data1-Claudin-5.png
- Figure 2-Source data1/Figure2J-Source data1-a┬-actin.png
- Figure 2-Source data1/Figure2J-Source data2-VE-Cadherin.png
- Figure 2-Source data1/Figure2J-Source data2-a┬-actin.png
- Figure 2-Source data1/Figure2K-Source data1-Claudin-5.png
- Figure 2-Source data1/Figure2K-Source data1-a┬-actin.png
- Figure 2-Source data1/Figure2K-Source data2-VE-Cadherin.png
- Figure 2-Source data1/Figure2K-Source data2-a┬-actin.png
- Figure 2-Source data1/Figure2L-Source data1-Claudin-5.png
- Figure 2-Source data1/Figure2L-Source data1-a┬-actin.png
- Figure 2-Source data1/Figure2L-Source data2-VE-Cadherin.png
- Figure 2-Source data1/Figure2L-Source data2-a┬-actin.png
