# Supplementary material for: Neurons enhance blood–brain barrier function via upregulating claudin-5 and VE-cadherin expression due to glial cell line-derived neurotrophic factor secretion
Source: eLife. 2024 Oct 30;13:RP96161. doi: 10.7554/eLife.96161 (PMC11524583; doi:10.7554/eLife.96161)
Supplement: Figure 3—source data 1. [file elife-96161-fig3-data1.zip]

Archive with 59 entries (59 files):
- Figure 3-Source data1/Figure3A-Source data1-Claudin-5.png
- Figure 3-Source data1/Figure3A-Source data1-a┬-actin.png
- Figure 3-Source data1/Figure3A-Source data2-VE-Cadherin.png
- Figure 3-Source data1/Figure3A-Source data2-a┬-actin.png
- Figure 3-Source data1/Figure3A-Source data3-AKT.png
- Figure 3-Source data1/Figure3A-Source data3-p-AKT.png
- Figure 3-Source data1/Figure3B-Source data1-Claudin-5.png
- Figure 3-Source data1/Figure3B-Source data1-a┬-actin.png
- Figure 3-Source data1/Figure3B-Source data2-Tubulin.png
- Figure 3-Source data1/Figure3B-Source data2-VE-Cadherin.png
- Figure 3-Source data1/Figure3B-Source data3-ERK.png
- Figure 3-Source data1/Figure3B-Source data3-p-ERK.png
- Figure 3-Source data1/Figure3C-Source data1-Claudin-5.png
- Figure 3-Source data1/Figure3C-Source data1-a┬-actin.png
- Figure 3-Source data1/Figure3C-Source data2-VE-Cadherin.png
- Figure 3-Source data1/Figure3C-Source data2-a┬-actin.png
- Figure 3-Source data1/Figure3C-Source data3-JNK.png
- Figure 3-Source data1/Figure3C-Source data3-p-JNK.png
- Figure 3-Source data1/Figure3D-Source data1-Claudin-5.png
- Figure 3-Source data1/Figure3D-Source data1-a┬-actin.png
- Figure 3-Source data1/Figure3D-Source data2-Tubulin.png
- Figure 3-Source data1/Figure3D-Source data2-VE-Cadherin.png
- Figure 3-Source data1/Figure3D-Source data3-p38.png
- Figure 3-Source data1/Figure3D-Source data3-p-p38.png
- Figure 3-Source data1/Figure3E-Source data1-AKT.png
- Figure 3-Source data1/Figure3E-Source data1-p-AKT.png
- Figure 3-Source data1/Figure3E-Source data1-Tubulin.png
- Figure 3-Source data1/Figure3E-Source data2-ERK.png
- Figure 3-Source data1/Figure3E-Source data2-p-ERK.png
- Figure 3-Source data1/Figure3E-Source data2-Tubulin.png
- Figure 3-Source data1/Figure3F-Source data1-Claudin-5.png
- Figure 3-Source data1/Figure3F-Source data1-a┬-actin.png
- Figure 3-Source data1/Figure3F-Source data2-VE-Cadherin.png
- Figure 3-Source data1/Figure3F-Source data2-a┬-actin.png
- Figure 3-Source data1/Figure3F-Source data3-AKT.png
- Figure 3-Source data1/Figure3F-Source data3-p-AKT.png
- Figure 3-Source data1/Figure3G-Source data1-Claudin-5.png
- Figure 3-Source data1/Figure3G-Source data1-a┬-actin.png
- Figure 3-Source data1/Figure3G-Source data2-Tubulin.png
- Figure 3-Source data1/Figure3G-Source data2-VE-Cadherin.png
- Figure 3-Source data1/Figure3G-Source data3-ERK.png
- Figure 3-Source data1/Figure3G-Source data3-p-ERK.png
- Figure 3-Source data1/Figure3H-Source data1-Claudin-5.png
- Figure 3-Source data1/Figure3H-Source data1-a┬-actin.png
- Figure 3-Source data1/Figure3H-Source data2-VE-Cadherin.png
- Figure 3-Source data1/Figure3H-Source data2-a┬-actin.png
- Figure 3-Source data1/Figure3H-Source data3-JNK.png
- Figure 3-Source data1/Figure3H-Source data3-p-JNK.png
- Figure 3-Source data1/Figure3I-Source data1-Claudin-5.png
- Figure 3-Source data1/Figure3I-Source data1-a┬-actin.png
- Figure 3-Source data1/Figure3I-Source data2-Tubulin.png
- Figure 3-Source data1/Figure3I-Source data2-VE-Cadherin.png
- Figure 3-Source data1/Figure3I-Source data3-p38.png
- Figure 3-Source data1/Figure3I-Source data3-p-p38.png
- Figure 3-Source data1/Figure3J-Source data1,2-Tubulin.png
- Figure 3-Source data1/Figure3J-Source data1-AKT.png
- Figure 3-Source data1/Figure3J-Source data1-p-AKT.png
- Figure 3-Source data1/Figure3J-Source data2-ERK.png
- Figure 3-Source data1/Figure3J-Source data2-p-ERK.png
