# Supplementary material for: Neurons enhance blood–brain barrier function via upregulating claudin-5 and VE-cadherin expression due to glial cell line-derived neurotrophic factor secretion
Source: eLife. 2024 Oct 30;13:RP96161. doi: 10.7554/eLife.96161 (PMC11524583; doi:10.7554/eLife.96161)
Supplement: Figure 4—source data 1. [file elife-96161-fig4-data1.zip]

Archive with 34 entries (34 files):
- Figure 4-Source data1/Figure4A-Source data-FOXO1.png
- Figure 4-Source data1/Figure4A-Source data-p-FOXO1.png
- Figure 4-Source data1/Figure4A-Source data-a┬-actin.png
- Figure 4-Source data1/Figure4B-Source data1-FOXO1.png
- Figure 4-Source data1/Figure4B-Source data1-GAPDH.png
- Figure 4-Source data1/Figure4B-Source data1-p-FOXO1.png
- Figure 4-Source data1/Figure4B-Source data2-FOXO1.png
- Figure 4-Source data1/Figure4B-Source data2-Lamin B.png
- Figure 4-Source data1/Figure4C-Source data1-FOXO1.png
- Figure 4-Source data1/Figure4C-Source data1-a┬-actin.png
- Figure 4-Source data1/Figure4C-Source data2-FOXO1.png
- Figure 4-Source data1/Figure4C-Source data2-Lamin B.png
- Figure 4-Source data1/Figure4D-Source data1-Claudin-5.png
- Figure 4-Source data1/Figure4D-Source data1-a┬-actin.png
- Figure 4-Source data1/Figure4D-Source data2-VE-Cadherin.png
- Figure 4-Source data1/Figure4D-Source data2-a┬-actin.png
- Figure 4-Source data1/Figure4E-Source data1-Claudin-5.png
- Figure 4-Source data1/Figure4E-Source data1-a┬-actin.png
- Figure 4-Source data1/Figure4E-Source data2-FOXO1.png
- Figure 4-Source data1/Figure4E-Source data2-a┬-actin.png
- Figure 4-Source data1/Figure4E-Source data3-FOXO1.png
- Figure 4-Source data1/Figure4E-Source data3-Lamin B.png
- Figure 4-Source data1/Figure4F-Source data1-FOXO1.png
- Figure 4-Source data1/Figure4F-Source data1-p-FOXO1.png
- Figure 4-Source data1/Figure4F-Source data1-a┬-actin.png
- Figure 4-Source data1/Figure4F-Source data2-FOXO1.png
- Figure 4-Source data1/Figure4F-Source data2-GAPDH.png
- Figure 4-Source data1/Figure4F-Source data2-p-FOXO1.png
- Figure 4-Source data1/Figure4F-Source data3-FOXO1.png
- Figure 4-Source data1/Figure4F-Source data3-Lamin B.png
- Figure 4-Source data1/Figure4G-Source data1-Claudin-5.png
- Figure 4-Source data1/Figure4G-Source data1-a┬-actin.png
- Figure 4-Source data1/Figure4G-Source data2-FOXO1.png
- Figure 4-Source data1/Figure4G-Source data2-a┬-actin.png
