# Supplementary material for: Neurons enhance blood–brain barrier function via upregulating claudin-5 and VE-cadherin expression due to glial cell line-derived neurotrophic factor secretion
Source: eLife. 2024 Oct 30;13:RP96161. doi: 10.7554/eLife.96161 (PMC11524583; doi:10.7554/eLife.96161)
Supplement: Figure 4—figure supplement 1—source data 1. [file elife-96161-fig4-figsupp1-data1.zip]

Archive with 4 entries (4 files):
- Figure 4α╕üα╕èfigure supplement 1C-Source data1-α╕åα╕ó-actin.png
- __MACOSX/._Figure 4α╕üα╕èfigure supplement 1C-Source data1-α╕åα╕ó-actin.png
- Figure 4α╕üα╕èfigure supplement 1C-Source data2-α╕åα╕ó-actin.png
- __MACOSX/._Figure 4α╕üα╕èfigure supplement 1C-Source data2-α╕åα╕ó-actin.png
