# Supplementary material for: Neurons enhance blood–brain barrier function via upregulating claudin-5 and VE-cadherin expression due to glial cell line-derived neurotrophic factor secretion
Source: eLife. 2024 Oct 30;13:RP96161. doi: 10.7554/eLife.96161 (PMC11524583; doi:10.7554/eLife.96161)
Supplement: Figure 4—figure supplement 1—source data 2. [file elife-96161-fig4-figsupp1-data2.zip]

Archive with 1 entries (1 files):
- Figure 4í¬figure supplement 1-Source data2/Figure 4í¬figure supplement 1-Annotated western blots.pdf
