# Supplementary material for: Neurons enhance blood–brain barrier function via upregulating claudin-5 and VE-cadherin expression due to glial cell line-derived neurotrophic factor secretion
Source: eLife. 2024 Oct 30;13:RP96161. doi: 10.7554/eLife.96161 (PMC11524583; doi:10.7554/eLife.96161)
Supplement: Figure 5—source data 1. [file elife-96161-fig5-data1.zip]

Archive with 16 entries (16 files):
- Figure 5-Source data1/Figure5A-Source data-ETS1.png
- Figure 5-Source data1/Figure5A-Source data-a┬-actin.png
- Figure 5-Source data1/Figure5B-Source data-ETS1.png
- Figure 5-Source data1/Figure5B-Source data-Lamin B.png
- Figure 5-Source data1/Figure5C-Source data-ETS1.png
- Figure 5-Source data1/Figure5C-Source data-a┬-actin.png
- Figure 5-Source data1/Figure5D-Source data-ETS1.png
- Figure 5-Source data1/Figure5D-Source data-Lamin B.png
- Figure 5-Source data1/Figure5E-Source data-ETS1.png
- Figure 5-Source data1/Figure5E-Source data-a┬-actin.png
- Figure 5-Source data1/Figure5F-Source data-ETS1.png
- Figure 5-Source data1/Figure5F-Source data-Lamin B.png
- Figure 5-Source data1/Figure5G-Source data1-VE-Cadherin.png
- Figure 5-Source data1/Figure5G-Source data1-a┬-actin.png
- Figure 5-Source data1/Figure5G-Source data2-Claudin-5.png
- Figure 5-Source data1/Figure5G-Source data2-a┬-actin.png
