# Supplementary material for: Neurons enhance blood–brain barrier function via upregulating claudin-5 and VE-cadherin expression due to glial cell line-derived neurotrophic factor secretion
Source: eLife. 2024 Oct 30;13:RP96161. doi: 10.7554/eLife.96161 (PMC11524583; doi:10.7554/eLife.96161)
Supplement: Figure 5—source data 3. [file elife-96161-fig5-data3.xlsx]

## Sheet: Figure 5-5A
ETS1/β-actin														ETS1/β-actin
Group	Con				US-CM				GDNF					Test for normal distribution
Relative Expression	0.979239	0.8908	0.950193	1.17977	1.87402	2.14341	1.51702	1.52591	1.89326	1.77698	1.71152	2.12469		Shapiro-Wilk test	Con	US-CM	GDNF
Mean	1				1.76509				1.87661					W	0.8765	0.8715	0.9283
														P value	0.3238	0.3035	0.5846
														Brown-Forsythe test
														F (DFn, DFd)	2.173 (2, 9)
														P value	0.1698
														One way ANOVA tests
														Uncorrected Fisher's LSD	Mean Diff.	95.00% CI of diff.	P Value
														Con vs. US-CM	-0.765	-1.110 to -0.4196	0.0007
														Con vs. GDNF	-0.8768	-1.222 to -0.5314	0.0003

## Sheet: Figure 5-5B
ETS1/Lamin B														ETS1/Lamin B
Group	Con				US-CM				GDNF					Test for normal distribution
Relative Expression	1.04486	1.39397	0.592798	0.968377	1.28562	1.96429	1.32104	1.94588	1.66988	1.65933	1.59525	1.31614		Shapiro-Wilk test	Con	US-CM	GDNF
Mean	1				1.62921				1.56015					W	0.9796	0.7639	0.7801
														P value	0.8995	0.0516	0.071
														Brown-Forsythe test
														F (DFn, DFd)	2.330 (2, 9)
														P value	0.1529
														One way ANOVA tests
														Uncorrected Fisher's LSD	Mean Diff.	95.00% CI of diff.	P Value
														Con vs. US-CM	-0.6293	-1.116 to -0.1430	0.0168
														Con vs. GDNF	-0.56	-1.046 to -0.07370	0.0285

## Sheet: Figure 5-5C
ETS1/β-actin																		ETS1/β-actin
Group	Con				GDNF				GDNF+LY				GDNF+U0					Test for normal distribution
Relative Expression	0.965532	0.903909	1.08808	1.04248	1.18216	1.22403	1.38915	1.35416	0.770565	0.898483	1.0646	1.07379	0.703291	0.773848	1.10756	0.729901		Shapiro-Wilk test	Con	GDNF	GDNF+LY	GDNF+U0
Mean	1				1.28737				0.95186				0.828649					W	0.9733	0.8987	0.8796	0.7659
																		P value	0.8615	0.4246	0.3369	0.0538
																		Brown-Forsythe test
																		F (DFn, DFd)	0.3037 (3, 12)
																		P value	0.8222
																		One way ANOVA tests
																		Uncorrected Fisher's LSD	Mean Diff.	95.00% CI of diff.	P Value
																		Con vs. GDNF	-0.2873	-0.4957 to -0.07882	0.011
																		GDNF vs. GDNF+LY	0.3353	0.1268 to 0.5437	0.0043
																		GDNF vs. GDNF+U0	0.4585	0.2501 to 0.6669	0.0004

## Sheet: Figure 5-5D
ETS1/Lamin B																		ETS1/Lamin B
Group	Con				GDNF				GDNF+LY				GDNF+U0					Test for normal distribution
Relative Expression	1.26858	0.768534	0.857975	1.10491	1.87525	2.20891	2.07278	2.17976	0.486345	0.605197	0.546101	0.207958	0.618762	0.602939	0.149375	0.520025		Shapiro-Wilk test	Con	GDNF	GDNF+LY	GDNF+U0
Mean	1				2.08418				0.4614				0.472775					W	0.9433	0.8913	0.8639	0.7802
																		P value	0.6743	0.389	0.2743	0.0713
																		Brown-Forsythe test
																		F (DFn, DFd)	0.2985 (3, 12)
																		P value	0.8258
																		One way ANOVA tests
																		Uncorrected Fisher's LSD	Mean Diff.	95.00% CI of diff.	P Value
																		Con vs. GDNF	-1.084	-1.387 to -0.7812	<0.0001
																		GDNF vs. GDNF+LY	1.623	1.320 to 1.926	<0.0001
																		GDNF vs. GDNF+U0	1.612	1.309 to 1.914	<0.0001

## Sheet: Figure 5-5E
ETS1/β-actin																		ETS1/β-actin
Group	NC				GDNF				siETS1				siETS1+GDNF					Test for normal distribution
Relative Expression	0.999622	0.960962	0.742778	1.29664	1.4663	1.52267	1.51895	1.49001	0.542508	0.556636	0.562564	0.486032	0.369778	0.45147	0.424519	0.285403		Shapiro-Wilk test	NC	GDNF	siETS-1	siETS-1+GDNF
Mean	1				1.49948				0.536935				0.382793					W	0.9626	0.9025	0.8221	0.9397
																		P value	0.7951	0.4435	0.1482	0.6527
																		Brown-Forsythe test
																		F (DFn, DFd)	2.218 (3, 12)
																		P value	0.1387
																		One way ANOVA tests
																		Uncorrected Fisher's LSD	Mean Diff.	95.00% CI of diff.	P Value
																		NC vs. GDNF	-0.4993	-0.6868 to -0.3117	<0.0001
																		NC vs. siETS-1	0.463	0.2755 to 0.6505	0.0002
																		NC vs. siETS-1+GDNF	0.6175	0.4300 to 0.8050	<0.0001

## Sheet: Figure 5-5F
ETS1/Lamin B																		ETS1/Lamin B
Group	NC				GDNF				siETS1				siETS1+GDNF					Test for normal distribution
Relative Expression	0.809986	1.03402	1.03463	1.12137	1.62901	1.49823	1.59462	1.39183	0.166241	0.102811	0.219115	0.183899	0.0637434	0.0980096	0.115927	0.129698		Shapiro-Wilk test	NC	NC+GDNF	siETS-1	siETS-1+GDNF
Mean	1				1.52842				0.168017				0.101845					W	0.8613	0.9402	0.9656	0.9582
																		P value	0.265	0.6556	0.8139	0.7677
																		Brown-Forsythe test
																		F (DFn, DFd)	1.060 (3, 12)
																		P value	0.4022
																		One way ANOVA tests
																		Uncorrected Fisher's LSD	Mean Diff.	95.00% CI of diff.	P Value
																		NC vs. NC+GDNF	-0.5285	-0.6668 to -0.3902	<0.0001
																		NCvs. siETS-1	0.832	0.6937 to 0.9703	<0.0001
																		NC vs. siETS-1+GDNF	0.898	0.7597 to 1.036	<0.0001

## Sheet: Figure 5-5G
VE-cadherin/β-actin																		VE-cadherin/β-actin
Group	NC				GDNF				siETS1				siETS1+GDNF					Test for normal distribution
Relative Expression	1.18223	1.02292	0.973048	0.821808	1.5335	1.4569	1.27407	1.21599	0.798478	0.767085	0.500983	0.651466	0.639895	0.712762	0.887029	0.884831		Shapiro-Wilk test	NC	NC+GDNF	siETS1	siETS1+GDNF
Mean	1				1.37011				0.679503				0.781129					W	0.9899	0.9199	0.918	0.8452
																		P value	0.957	0.5362	0.5257	0.2109
Claudin-5/β-actin
Group	NC				GDNF				siETS1				siETS1+GDNF					Brown-Forsythe test
Relative Expression	1.08805	0.800869	1.1467	0.964385	1.27921	1.34321	1.46989	1.47924	1.14645	1.18357	1.10196	0.852203	1.5114	1.26206	1.50073	1.81636		F (DFn, DFd)	0.1192 (3, 12)
Mean	1				1.39289				1.07105				1.52264					P value	0.9471
																		One way ANOVA tests
																		Uncorrected Fisher's LSD	Mean Diff.	95.00% CI of diff.	P Value
																		NC vs. NC+GDNF	-0.3703	-0.5856 to -0.1549	0.0028
																		NC vs. siETS-1	0.3208	0.1054 to 0.5361	0.007
																		NC+GDNF vs. siETS-1+GDNF	0.589	0.3737 to 0.8043	<0.0001
																		Claudin-5/β-actin
																		Test for normal distribution
																		Shapiro-Wilk test	NC	NC+GDNF	siETS1	siETS1+GDNF
																		W	0.9506	0.8725	0.8238	0.9459
																		P value	0.7199	0.3077	0.1522	0.6907
																		Brown-Forsythe test
																		F (DFn, DFd)	0.2359 (3, 12)
																		P value	0.8696
																		One way ANOVA tests
																		Uncorrected Fisher's LSD	Mean Diff.	95.00% CI of diff.	P Value
																		NC vs. NC+GDNF	-0.3928	-0.6447 to -0.1408	0.0053
																		NC vs. siETS-1	-0.071	-0.3230 to 0.1810	0.5507
																		NC vs. siETS1+GDNF	-0.5225	-0.7745 to -0.2705	0.0007
																		NC+GDNF vs. siETS1+GDNF	-0.1298	-0.3817 to 0.1222	0.2838
