# Supplementary material for: Neurons enhance blood–brain barrier function via upregulating claudin-5 and VE-cadherin expression due to glial cell line-derived neurotrophic factor secretion
Source: eLife. 2024 Oct 30;13:RP96161. doi: 10.7554/eLife.96161 (PMC11524583; doi:10.7554/eLife.96161)
Supplement: Figure 6—source data 1. [file elife-96161-fig6-data1.zip]

Archive with 17 entries (17 files):
- Figure 6-Source data1/Figure6B-Source data1,2-a┬-actin(Claudin-5,GDNF).png
- Figure 6-Source data1/Figure6B-Source data1-GDNF.png
- Figure 6-Source data1/Figure6B-Source data1-a┬-actin(GDNF).png
- Figure 6-Source data1/Figure6B-Source data2-Claudin-5.png
- Figure 6-Source data1/Figure6B-Source data2-a┬-actin(Claudin-5).png
- Figure 6-Source data1/Figure6B-Source data3-VE-Cadherin.png
- Figure 6-Source data1/Figure6B-Source data3-a┬-actin(VE-Cadherin).png
- Figure 6-Source data1/Figure6I,J-Source data-a┬-actin.png
- Figure 6-Source data1/Figure6I-Source data1-AKT.png
- Figure 6-Source data1/Figure6I-Source data1-p-AKT.png
- Figure 6-Source data1/Figure6J-Source data1-ERK.png
- Figure 6-Source data1/Figure6J-Source data1-p-ERK.png
- Figure 6-Source data1/Figure6K-Source data1-FOXO1.png
- Figure 6-Source data1/Figure6K-Source data1-p-FOXO1.png
- Figure 6-Source data1/Figure6K-Source data1-a┬-actin.png
- Figure 6-Source data1/Figure6L-Source data1-ETS-1.png
- Figure 6-Source data1/Figure6L-Source data1-a┬-actin.png
